# Supplementary material for: Pelvic neural injuries and acute voiding changes in rat models of radical hysterectomy
Source: PLoS One. 2024 Oct 11;19(10):e0311559. doi: 10.1371/journal.pone.0311559 (PMC11469490; doi:10.1371/journal.pone.0311559)
Supplement: S1 Data — (XLSX) [file pone.0311559.s001.xlsx]

## Sheet: figure 2
	A
neural area	0.00336229	0.0018901	0.00133289	0.003571	0.001735
facial area	0.0653811	0.0597804	0.0534041	0.069538	0.028538
total area	0.0687434	0.0616705	0.054737	0.073109	0.030273
	B1
neural area	0.005468	0.006519	0.004255	0.003261	0.007747
facial area	0.116721	0.084931	0.033579	0.099406	0.12393
total area	0.122189	0.09145	0.037834	0.102667	0.131677
	C1
neural area	0.003426	0.006196	0.005775	0.006152	0.017891
facial area	0.189609	0.178255	0.110525	0.095065	0.199331
total area	0.193034	0.184451	0.1163	0.101217	0.217222
	C2
neural area	0.041174	0.066445	0.049589	0.012968	0.057244
facial area	0.241123	0.121384	0.173497	0.147561	0.085742
total area	0.282296	0.187829	0.223086	0.160529	0.142986

## Sheet: figure 3
spotting test
number of spots	Sham	A	B1	C1	C2N
	4	6	8	12	36
	6	8	13	25	23
	3	6	10	10	20
	3	8	5	17	28
	4	7	9	16	26.75
mean area of spots	Sham	A	B1	C1	C2N
	1330.21	1347.05	611.15	655.909	239.1
	1603.5	437.154	514.618	319.712	383.45
	1089.14	839.982	363.269	445.291	344.91
	3407.63	798.996	1832.96	242.203	354.01
	1857.62	1023.64	830.5	415.779	330.367
total of area of spots	Sham	A	B1	C1	C2N
	5320.9	8082.27	4889.2	7870.91	8607.75
	9621.02	3497.23	6690.03	7992.8	8819.5
	3267.41	5039.89	3632.69	4452.91	6898.25
	10222.9	6391.97	9164.82	4117.45	8850.24
	7108.05	5752.84	6094.18	6108.52	8293.94

## Sheet: figure 4
amplitude of contraction peak	Sham	A	B1	C1	C2N
	10.61	9.69	9	17.89	1.43
	16.61	6.05	8	4.13	3.95
	15.84	9.69	15.07	12.71	0.12
	9.06	17.3	11.22	7.79	3.1
	15.84	8.77	7	10.6	3
mean voided volume	Sham	A	B1	C1	C2N
	0.33	0.36	0.28	0.88	0.06
	0.4	0.15	0.31	0.5	0.11
	0.15	0.36	0.19	0.43	0.07
	0.56	0.87	0.11	0.94	0.11
	0.15	0.58	0.31	0.68	0.07
voided interval	Sham	A	B1	C1	C2N
	300	430	120	550	15
	260	180	150	439	50
	370	200	242	300	67
	120	160	210	190	27
	150	368	350	330	76
abdominal leak point pressure	Sham	A	B1	C1	C2N
	25	22.3	15	15	15
	26	20	18.7	17	14.57
	24	22.3	17	17	17.6
	27	20	17	17	14.47
	24	27.5	18.7	15	17.6

## Sheet: figure 5
CVF	Sham	A	B1	C1	C2N
	0.133325	0.178886	0.195637	0.17439	0.249744
	0.180853	0.16919	0.195719	0.22092	0.224441
	0.151618	0.19257	0.190012	0.24318	0.204656
	0.085349	0.166093	0.173349	0.20456	0.20981
	0.153742	0.198763	0.181923	0.20146	0.20045
bladder weight	Sham	A	B	C1	C2N
	0.17	0.15	0.15	0.21	0.48
	0.13	0.18	0.2	0.41	0.71
	0.14	0.21	0.19	0.18	0.45
	0.15	0.22	0.28	0.2	0.35
	0.12	0.16	0.23	0.3	0.57
